# Supplementary material for: Caffeine attenuates cisplatin induced microglial reactivity and cognitive dysfunction
Source: Front Mol Neurosci. 2026 May 13;19:1772430. doi: 10.3389/fnmol.2026.1772430 (PMC13212328; doi:10.3389/fnmol.2026.1772430)
Supplement: Supplementary Table 2 — Summary of statistical analysis. [file Supplementary_file_2.xlsx]

## Sheet: Stats Summary
	Figure Number/Description	Analysis (Behavior/Imaging/Molecular)	Statistical Analysis	Post Hoc Multiple Comparisons Test	Treatment Comparisons	Adjusted P-Value	Animal Number (n)	Neurons Analyzed (n)	Microglia Analyzed (n)	Sections/Brain Analyzed (IHC)	Sensitivity Analysis
	Fig. 1: Behavior CIS vs 75mgkg CAF
	Fig 1B	Body Weight CISvsCAF (75mg/kg)	RM 2-Way ANOVA	Tukey's
		Day 11			CIS vs.VEH	0.008	10/treatment group
					CIS+CAF vs. VEH	0.022	10/treatment group
					CIS vs. CIS+CAF	0.994	10/treatment group
		Day 21		Tukey's	CIS vs.VEH	<0.001	10/treatment group
					CIS+CAF vs. VEH	0.005	10/treatment group
					CIS vs. CIS+CAF	0.115	10/treatment group
		Day 25		Tukey's	CIS vs.VEH	<0.001	10/treatment group
					CIS+CAF vs. VEH	<0.001	10/treatment group
					CIS vs. CIS+CAF	0.001	10/treatment group
		Day 43		Tukey's	CIS vs.VEH	<0.001	10/treatment group
					CIS+CAF vs. VEH	0.005	10/treatment group
					CIS vs. CIS+CAF	<0.001	10/treatment group
	Fig 1C	Rotarod Latency to Fall	RM 2-Way ANOVA	Dunnett's
	Rotarod Latency to Fall	Trial 1			CIS vs.VEH	0.038	10/treatment group				0.0382
					CIS vs. CIS+CAF	0.996	10/treatment group				0.9969
		Trial 2			CIS vs.VEH	0.039	10/treatment group				0.0397
					CIS vs. CIS+CAF	0.068	10/treatment group				0.0688
		Trial 3			CIS vs.VEH	0.013	10/treatment group				0.0134
				Day 3: 1 outlier removed from CIS+CAF group (Grubb's)	CIS vs. CIS+CAF	0.010	9-10/treatment group				0.0862
	Fig 1D	EPM center entries	1-Way ANOVA	Tukey's	CIS vs.VEH	< 0.001	10/treatment group
	EPM center entries				CIS+CAF vs. VEH	0.001	10/treatment group
					CIS vs. CIS+CAF	0.027	10/treatment group
	Fig 1E	EPM open arm entries	1-Way ANOVA	Tukey's	CIS vs.VEH	< 0.001	10/treatment group
	EPM open arm entries				CIS+CAF vs. VEH	< 0.001	10/treatment group
					CIS vs. CIS+CAF	0.021	10/treatment group
	Fig 1F	MWM: Training Day 2	RM 2-Way ANOVA	Tukey's	CIS vs.VEH	0.821	9-10/treatment group				0.667
	MWM Training Day 2-4	Escape Latency	Day 2: 1 outlier removed from VEH group and 1 outlier removed from CIS group (Grubb's)		CIS+CAF vs. VEH	0.022	9-10/treatment group				0.1876
					CIS vs. CIS+CAF	0.099	9-10/treatment group				0.638
		MWM: Training Day 3	RM 2-Way ANOVA	Tukey's	CIS vs.VEH	<0.001	9-10/treatment group				0.0047
		Escape Latency	Day 3: 1 outlier removed from VEH group (Grubb's)		CIS+CAF vs. VEH	<0.001	10/treatment group				0.0044
					CIS vs. CIS+CAF	0.999	10/treatment group				0.9997
		MWM: Training Day 4	RM 2-Way ANOVA	Tukey's	CIS vs.VEH	0.029	10/treatment group				0.0721
		Escape Latency			CIS+CAF vs. VEH	0.676	10/treatment group				0.7498
					CIS vs. CIS+CAF	0.191	10/treatment group				0.2935
	Fig 1F
	MWM Within Treatment Escape Latency Comparisons	MWM: Training Day2, Day 3, Day4
		Within Treatment Escape Latency Comparisons	RM 2-Way ANOVA	Tukey's	VEH: Day 2 vs. Day 3	0.003	9/Training Day				0.045
		Across Training Days	Mixed Effects Model		VEH: Day 2 vs. Day 4	0.171	9-10/Training Day				0.151
					VEH: Day 3 vs. Day 4	0.247	9-10/Training Day				0.839
			Day 2: 1 outlier removed from VEH group and 1 outlier removed from CIS group		CIS: Day 2 vs. Day 3	0.625	9-10/Training Day				0.998
			Day 3: 1 outlier removed from VEH group		CIS: Day 2 vs. Day 4	0.893	9-10/Training Day				0.891
					CIS: Day 3 vs. Day 4	0.89	10/Training Day				0.868
					CIS+CAF: Day 2 vs. Day 3	0.692	10/Training Day				0.658
					CIS+CAF: Day 2 vs. Day 4	0.038	10/Training Day				0.011
					CIS+CAF: Day 3 vs. Day 4	0.054	10/Training Day				0.098
	Fig 1G	MWM: Probe Test Day 5	1-Way ANOVA	Holm-Sidak	CIS vs.VEH	0.022	9-10/treatment group				0.0507	10/treatment group
		Latency to First Platform Cross		1 outlier removed from CIS+CAF group	CIS vs. CIS+CAF	0.039	9-10/treatment group				0.210	10/treatment group
	Supplementary Fig 1A (Day 0)	Body Weight CISvsCAF (75mg/kg)	1-Way ANOVA	Dunnett's	CIS vs.VEH	0.262	10/treatment group
	Day 0 Body Weights Prior to Onset of Treatments	Day 0			CIS vs. CIS+CAF	0.907	10/treatment group
	Supplementary Fig 1B	EPM: Distance Traveled	1-Way ANOVA	Tukey's	CIS vs.VEH	<0.001	10/treatment group
	MWM: Probe Test Day 5				CIS+CAF vs. VEH	<0.001	10/treatment group
					CIS vs. CIS+CAF	0.003	10/treatment group
	Supplementary Fig 1C	EPM: Time in closed arm	2-Way ANOVA	Tukey's	CIS vs.VEH	<0.001	10/treatment group
	EPM Location Time				CIS+CAF vs. VEH	<0.001	10/treatment group
					CIS vs. CIS+CAF	0.841	10/treatment group
		EPM: Time in open arm	2-Way ANOVA	Tukey's	CIS vs.VEH	0.014	10/treatment group
					CIS+CAF vs. VEH	0.041	10/treatment group
					CIS vs. CIS+CAF	0.919	10/treatment group
		EPM: Time in center	2-Way ANOVA	Tukey's	CIS vs.VEH	0.021	10/treatment group
					CIS+CAF vs. VEH	0.033	10/treatment group
					CIS vs. CIS+CAF	0.984	10/treatment group
	Supplementary Fig 1E	MWM: Visible Platform Day 1	1-Way ANOVA	Tukey's	CIS vs.VEH	0.989	10/treatment group
	MWM: Visible Platform Day 1	All Trials Swim Speed			CIS+CAF vs. VEH	0.005	10/treatment group
					CIS vs. CIS+CAF	0.008	10/treatment group
	Supplementary Fig 1H	MWM: Probe Test Day 5	1-Way ANOVA	Holm-Sidak	CIS vs.VEH	0.0109	10/treatment group
	MWM: Probe Test Day 5	Platform Crossings from NE Release Point			CIS vs. CIS+CAF	0.0591	10/treatment group
	Supplementary Fig 1I	MWM: Probe Test Day 5	1-Way ANOVA	Holm-Sidak	CIS vs.VEH	0.002	10/treatment group
	MWM	NE Release Point: SE Quadrant Crossings			CIS vs. CIS+CAF	0.055	10/treatment group
	Supplementary Fig 1J	MWM: Probe Test Day 5	1-Way ANOVA	Holm-Sidak	CIS vs.VEH	0.8008	10/treatment group
	MWM	NE Release Point: % Time spent in Quadrant			CIS vs. CIS+CAF	0.6404	10/treatment group
	Supplementary Fig 1K	MWM: Probe Test Day 5	1-Way ANOVA	Holm-Sidak	CIS vs.VEH	<0.0001	10/treatment group
	MWM	NE Release Point: Trial Swim Speed (cm/s)			CIS vs. CIS+CAF	0.0002	10/treatment group
	Supplementary Fig 1L	MWM: Visible Platform Day 6	1-Way ANOVA	Holm-Sidak	CIS vs.VEH	0.0004	10/treatment group
	MWM	All Trials Escape Latency			CIS vs. CIS+CAF	0.053	10/treatment group
	Supplementary Fig 1M	MWM: Visible Platform Day 6	1-Way ANOVA	Holm-Sidak	CIS vs.VEH	0.984	10/treatment group
	MWM	All Trials Swim Speed			CIS vs. CIS+CAF	0.709	10/treatment group
	Fig. 2B	Iba1+Dapi+ Sholl Analysis	Linear Regression ANCOVA
	Sholl Analysis of microglia processes	CAF 75 mg/kg	Comparison of Slope(s), P = 0.062
			Elevation/Intercept Comparison, P < 0.001
		Region of Interest (ROI)
		ROI = 44416.92um2	2-way ANOVA	Tukey's	Sholl Intersection 238
				NOTE:	CIS vs.VEH	0.0025	4 brains/treatment		Microglia analyzed per brain
				There were a total of 718 comparisons for Sholl Intesections	CIS+CAF vs. VEH	0.999	4 brains/treatment		n = 13-38 microglia/brain
				Shown are only small subset of the comparisons	CIS vs. CIS+CAF	0.0029	4 brains/treatment
		Magnification = 63X							Sholl Analysis and Skeleton Analysis
		Region of Interest (ROI)
		ROI = 44416.92um2			Sholl Intersection 248
					CIS vs.VEH	0.0143	4 brains/treatment		Microglia analyzed per brain
					CIS+CAF vs. VEH	0.8279	4 brains/treatment		n = 13-38 microglia/brain
					CIS vs. CIS+CAF	0.0021	4 brains/treatment
									Sholl Analysis and Skeleton Analysis
					Sholl Intersection 258
					CIS vs.VEH	0.0006	4 brains/treatment		Microglia analyzed per brain
					CIS+CAF vs. VEH	0.9874	4 brains/treatment		n = 13-38 microglia/brain
					CIS vs. CIS+CAF	0.001	4 brains/treatment
					Sholl Intersection 259				Microglia analyzed per Treatment group
					CIS vs.VEH	<0.0001	4 brains/treatment		VEH, n = 110 microglia counted across 4 brains/treatment
					CIS+CAF vs. VEH	0.8369	4 brains/treatment		CIS, n = 89 microglia counted across 4 brains/treatment
					CIS vs. CIS+CAF	0.0008	4 brains/treatment		CIS+CAF, n = 90 microglia counted across 4 brains/treatment
					Sholl Intersection 260
					CIS vs.VEH	<0.0001	4 brains/treatment
					CIS+CAF vs. VEH	0.7692	4 brains/treatment
					CIS vs. CIS+CAF	0.0009	4 brains/treatment
					Sholl Intersection 261
					CIS vs.VEH	0.0001	4 brains/treatment
					CIS+CAF vs. VEH	0.9117	4 brains/treatment
					CIS vs. CIS+CAF	0.0006	4 brains/treatment
					Sholl Intersection 262
					CIS vs.VEH	<0.0001	4 brains/treatment
					CIS+CAF vs. VEH	0.928	4 brains/treatment
					CIS vs. CIS+CAF	0.0003	4 brains/treatment
					Sholl Intersection 263
					CIS vs.VEH	<0.0001	4 brains/treatment
					CIS+CAF vs. VEH	0.8952	4 brains/treatment
					CIS vs. CIS+CAF	0.0002	4 brains/treatment
					Sholl Intersection 264
					CIS vs.VEH	0.0001	4 brains/treatment
					CIS+CAF vs. VEH	0.9967	4 brains/treatment
					CIS vs. CIS+CAF	<0.0001	4 brains/treatment
					Sholl Intersection 265
					CIS vs.VEH	<0.0001	4 brains/treatment
					CIS+CAF vs. VEH	0.9779	4 brains/treatment
					CIS vs. CIS+CAF	<0.0001	4 brains/treatment
					Sholl Intersection 266
					CIS vs.VEH	0.0001	4 brains/treatment
					CIS+CAF vs. VEH	0.8956	4 brains/treatment
					CIS vs. CIS+CAF	0.0009	4 brains/treatment
					Sholl Intersection 267
					CIS vs.VEH	0.0001	4 brains/treatment
					CIS+CAF vs. VEH	0.9432	4 brains/treatment
					CIS vs. CIS+CAF	0.0005	4 brains/treatment
					Sholl Intersection 268
					CIS vs.VEH	<0.0001	4 brains/treatment
					CIS+CAF vs. VEH	0.9156	4 brains/treatment
					CIS vs. CIS+CAF	0.0004	4 brains/treatment
					Sholl Intersection 278
					CIS vs.VEH	<0.0001	4 brains/treatment
					CIS+CAF vs. VEH	0.4266	4 brains/treatment
					CIS vs. CIS+CAF	0.002	4 brains/treatment
					Sholl Intersection 288
					CIS vs.VEH	<0.0001	4 brains/treatment
					CIS+CAF vs. VEH	0.6706	4 brains/treatment
					CIS vs. CIS+CAF	0.0008	4 brains/treatment
					Sholl Intersection 298
					CIS vs.VEH	0.0007	4 brains/treatment
					CIS+CAF vs. VEH	0.8293	4 brains/treatment
					CIS vs. CIS+CAF	0.0059	4 brains/treatment
					Sholl Intersection 308
					CIS vs.VEH	0.0006	4 brains/treatment
					CIS+CAF vs. VEH	0.5653	4 brains/treatment
					CIS vs. CIS+CAF	0.0182	4 brains/treatment
					Sholl Intersection 318
					CIS vs.VEH	0.0051	4 brains/treatment
					CIS+CAF vs. VEH	0.7933	4 brains/treatment
					CIS vs. CIS+CAF	0.0357	4 brains/treatment
					Sholl Intersection 328
					CIS vs.VEH	0.002	4 brains/treatment
					CIS+CAF vs. VEH	0.8354	4 brains/treatment
					CIS vs. CIS+CAF	0.0132	4 brains/treatment
					Sholl Intersection 338
					CIS vs.VEH	0.0211	4 brains/treatment
					CIS+CAF vs. VEH	0.9726	4 brains/treatment
					CIS vs. CIS+CAF	0.039	4 brains/treatment
	Fig. 2C	Iba1+Dapi+ Skeleton Analysis	1-Way ANOVA	Tukey's	CIS vs.VEH	<0.0001	4 brains/treatment		Microglia Skeleton Analysis
	Skeleton Total Process Length	CAF 75 mg/kg			CIS+CAF vs. VEH	0.7338	4 brains/treatment
					CIS vs. CIS+CAF	<0.0001	4 brains/treatment		Microglia analyzed per Treatment group
		Region of Interest (ROI)							VEH, n = 110 microglia counted per brain across 4 brains/treatment
		Magnification = 63X							CIS, n = 89 microglia counted per brain across 4 brains/treatment
		ROI = 44416.92um2							CIS+CAF, n = 90 microglia counted per brain across 4 brains/treatment
	Fig. 2D	Iba1+Dapi+ Skeleton Analysis
	Skeleton Branch Number	CAF 75 mg/kg
					CIS vs.VEH	<0.0001	4 brains/treatment
		Region of Interest (ROI)			CIS+CAF vs. VEH	0.4990	4 brains/treatment
		Magnification = 63X			CIS vs. CIS+CAF	<0.0001	4 brains/treatment
		ROI = 44416.92um2
	Supplementary Fig. 2B	Iba1+Dapi+ Microglia Density Analysis	1-Way ANOVA	Tukey's	CIS vs.VEH	0.007	4 brains/treatment		Microglia analyzed per Treatment group
	Iba1+Dapi+ Microglia Density Analysis	in mm3			CIS+CAF vs. VEH	0.006	4 brains/treatment		VEH, n = 370 microglia DETECTED(COUNTED) in 1-3 ROI's per section, 3-4 sections/brain, 4 brains/treatment
		CAF 75 mg/kg			CIS vs. CIS+CAF	0.997	4 brains/treatment		CIS, n = 446 microglia DETECTED(COUNTED) in 2-3 ROI's per section, 3-4 sections/brain, 4 brains/treatment
									CIS+CAF, n = 462 microglia DETECTED(COUNTED) in 1-3 ROI's per section, 4 sections/brain, 4 brains/treatment
	Fig. 3A								Iba1+Dapi+ Microglia Cell Soma Area (µm2)
	Iba1+Dapi+ Microglia Cell Soma Area (µm2)	Iba1+Dapi+ Microglia Cell Soma Area (µm2)	1-Way ANOVA	Tukey's	CIS vs.VEH	0.0028	4 brains/treatment		VEH, n = 110-167 microglia soma measured in 2-3 ROI's per section, 4 sections/brain and 4 brains/treatment
		CAF 75 mg/kg			CIS+CAF vs. VEH	0.5887	4 brains/treatment		CIS, n = 98-114 microglia cin 2-3 ROI's per section, 3-4 sections/brain and 4 brains/treatment
					CIS vs. CIS+CAF	0.0121	4 brains/treatment		CIS+CAF, n = 152-193 microglia in 3 ROI's per section, 4 sections/brain and 4 brains/treatment
	Fig. 3B								Microglia Iba1+Dapi+ CD68+ Puncta Area (um2) Analysis
	Iba1+Dapi+ Microglia CD68+ puncta area (µm2)	Iba1+Dapi+ Microglia CD68+ puncta area (µm2)	1-Way ANOVA	Tukey's	CIS vs.VEH	<0.0001	4 brains/treatment		VEH, n = 21-26 microglia analyzed in 2 ROI's per section, 3 sections/brain, 4 brains/treatment
		CAF 75 mg/kg			CIS+CAF vs. VEH	0.0538	4 brains/treatment		CIS, n = 21-23 microglia analyzed in 2 ROI's per section, 3 sections/brain, 4 brains/treatment
					CIS vs. CIS+CAF	0.0007	4 brains/treatment		CIS+CAF, n =35-43 microglia analyzed in 1-3 ROI's per section, 3-4 sections/brain, 4 brains/treatment
	Fig. 4C	Dendrite Spine Density Analysis	1-Way ANOVA	Dunnett's	CIS vs.VEH	0.036	3 brains/treatment	CIS treatment: n = 26 dendrites across 5-11 neurons vs. VEH: n = 26 dendrites across 6-11 neurons
	Analysis of 3D reconstructed dendrite spine densities	CAF 75 mg/kg			CIS vs. CIS+CAF	<0.001	3 brains/treatment	CIS treatment: 5-11 neuron vs. CIS + CAF: n = 20 dendrites across 6-7 neurons
	from Golgi Staining of Pyramidal Neuron Dendrites
	in the hippocampus
	Fig. 4E	DCX expression in the hippocampal dentate gyrus	1-Way ANOVA	Holm-Sidak	CIS vs.VEH	0.0224	n=5-6 brains/treatment			VEH: n=3-9 sections/brain and n=6 brains/treatment
	Neurogenesis	CAF 75 mg/kg			CIS vs. CIS+CAF	0.0396	n=5 brains/treatment			CIS: n=3-7 sections/brain and n=5 brains/treatment
										CIS+CAF: n=2-8 sections/brain and n=5 brains/treatment
	Supplementary Fig 3B	Body Weight CISvsCAF(37.5mg/kg)	RM 2-Way ANOVA
	Body Weight CISvsCAF(37.5mg/kg)	Recovery Day 41		Dunnett's	CIS vs.VEH	<0.001	9-10/treatment group
					CIS vs. CIS+CAF	0.029	10/treatment group
					CIS vs. CAF	<0.001	7-10/treatment group
		Recovery Day 42		Dunnett's	CIS vs.VEH	<0.001	9-10/treatment group
					CIS vs. CIS+CAF	0.008	10/treatment group
					CIS vs. CAF	<0.001	7-10/treatment group
		Recovery Day 43		Dunnett's	CIS vs.VEH	<0.001	9-10/treatment group
					CIS vs. CIS+CAF	0.059	10/treatment group
					CIS vs. CAF	<0.001	7-10/treatment group
		Recovery Day 50		Dunnett's	CIS vs.VEH	<0.001	9-10/treatment group
					CIS vs. CIS+CAF	0.013	10/treatment group
					CIS vs. CAF	<0.001	7-10/treatment group
		Recovery Day 51		Dunnett's	CIS vs.VEH	<0.001	9-10/treatment group
					CIS vs. CIS+CAF	0.013	10/treatment group
					CIS vs. CAF	<0.001	7-10/treatment group
		Recovery Day 53		Dunnett's	CIS vs.VEH	<0.001	9-10/treatment group
					CIS vs. CIS+CAF	0.005	10/treatment group
					CIS vs. CAF	<0.001	7-10/treatment group
		Recovery Day 54		Dunnett's	CIS vs.VEH	<0.001	9-10/treatment group
					CIS vs. CIS+CAF	0.013	10/treatment group
					CIS vs. CAF	<0.001	7-10/treatment group
		Recovery Day 56		Dunnett's	CIS vs.VEH	<0.001	9-10/treatment group
					CIS vs. CIS+CAF	0.001	10/treatment group
					CIS vs. CAF	<0.001	7-10/treatment group
		Recovery Day 58		Dunnett's	CIS vs.VEH	<0.001	9-10/treatment group
					CIS vs. CIS+CAF	0.019	10/treatment group
					CIS vs. CAF	0.002	7-10/treatment group
		Recovery Day 62		Dunnett's	CIS vs.VEH	<0.001	9-10/treatment group
					CIS vs. CIS+CAF	0.029	10/treatment group
					CIS vs. CAF	0.019	7-10/treatment group
	Supplementary Fig 3C (Day 0, top panel)	Body Weight CISvsCAF(37.5mg/kg)	1-Way ANOVA	Dunnett's	CIS vs.VEH	0.270	9-10/treatment group
	Body Weight CISvsCAF(37.5mg/kg)	Day 0			CIS vs. CIS+CAF	0.997	10/treatment group
					CIS vs. CAF	0.727	7-10/treatment group
	Supplementary Fig 3C (Day 67, bottom panel)	Body Weight CISvsCAF(37.5mg/kg)	1-Way ANOVA	Dunnett's	CIS vs.VEH	0.785	9-10/treatment group
	Body Weight CISvsCAF(37.5mg/kg)	Recovery Day 67			CIS vs. CIS+CAF	0.998	10/treatment group
					CIS vs. CAF	0.982	7-10/treatment group
	Supplementary Fig 3E	Y-Maze CISvsCAF(37.5mgkg)	1-Way ANOVA	Holm-Sidak	CIS vs.VEH	0.046	9-10/treatment group
	Y-Maze CISvsCAF(37.5mgkg)	Spontaneous Alternation			CIS vs. CIS+CAF	0.046	10/treatment group
					CIS vs. CAF	0.0208	7-10/treatment group
	Supplementary Fig 3F	Y-Maze CISvsCAF(37.5mgkg)	1-Way ANOVA	Tukey's	CIS vs.VEH	0.0003	9-10/treatment group
	Y maze	Distance Traveled (cm/s)			CIS vs. CIS+CAF	0.2687	10/treatment group
					CIS vs. CAF	0.0013	7-10/treatment group
	Supplementary Fig 4A	EPM open arm entries	1-Way ANOVA	Holm-Sidak	CIS vs.VEH	<0.001	9-10/treatment group
	EPM open arm entries	CAF 37.5mg/kg			CIS vs. CIS+CAF	0.0414	10/treatment group
					CIS vs. CAF	0.0023	7-10/treatment group
	Supplementary Fig 4B	EPM Latency-to-First Center Entry	1-Way ANOVA	Dunnett's	CIS vs.VEH	0.014	9-10/treatment group
	EPM	CAF 37.5mg/kg			CIS vs. CIS+CAF	0.003	10/treatment group
					CIS vs. CAF	0.031	7-10/treatment group
	Supplementary Fig 4C	EPM center entries	1-Way ANOVA	Holm-Sidak	CIS vs.VEH	<0.001	9-10/treatment group
	EPM	CAF 37.5mg/kg			CIS vs. CIS+CAF	0.068	10/treatment group
					CIS vs. CAF	0.001	7-10/treatment group
	Supplementary Fig 4D	EPM: Distance Traveled	1-Way ANOVA	Dunnett's	CIS vs.VEH	<0.001	9-10/treatment group
	EPM	CAF 37.5mg/kg			CIS vs. CIS+CAF	0.489	10/treatment group
					CIS vs. CAF	<0.001	7-10/treatment group
	Supplementary Fig 4E	EPM: Time in closed arm	2-Way ANOVA	Tukey's	CIS vs.VEH	0.0204	9-10/treatment group
	EPM	CAF 37.5mg/kg			CIS vs. CIS+CAF	0.979	10/treatment group
					CIS vs. CAF	0.352	7-10/treatment group
		EPM: Time in open arm	2-Way ANOVA	Tukey's	CIS vs.VEH	<0.001	9-10/treatment group
		CAF 37.5mg/kg			CIS vs. CIS+CAF	0.432	10/treatment group
					CIS vs. CAF	0.029	7-10/treatment group
		EPM: Time in center	2-Way ANOVA	Tukey's	CIS vs.VEH	0.402	9-10/treatment group
		CAF 37.5mg/kg			CIS vs. CIS+CAF	0.677	10/treatment group
					CIS vs. CAF	0.654	7-10/treatment group
	Supplementary Fig. 5B	DCX expression in the hippocampal dentate gyrus	1-Way ANOVA	Tukey's	CIS vs.VEH	<0.001	8-9/treatment group			VEH: n = 3-10 sections from 9 brains/treatment
	Neurogenesis	CAF 37.5 mg/kg			CIS vs. CAF	0.0038	6-8/treatment group			CIS: n = 3-10 sections from 8 brains/treatment
					CIS vs. CIS+CAF	0.0131	8-10/treatment group			CIS+CAF: n = 3-14 sections from 10 brains/treatment
										CAF: n = 3-4 sections from 6 brains/treatment
